# Supplementary material for: Differential Gene Expression Induced by Different TLR Agonists in A549 Lung Epithelial Cells Is Modulated by CRISPR Activation of TLR10
Source: Biomolecules. 2022 Dec 22;13(1):19. doi: 10.3390/biom13010019 (PMC9855645; doi:10.3390/biom13010019)
Supplement: Supplementary file 1 [file biomolecules-13-00019-s001.zip]

Archive with 1 entries (1 files):
- biomolecules-1940708-supplementary-conversion.pdf
